# Supplementary material for: Integration and comparison of different genomic data for outcome prediction in cancer
Source: BioData Min. 2015 Oct 29;8:32. doi: 10.1186/s13040-015-0065-1 (PMC4625638; doi:10.1186/s13040-015-0065-1)
Supplement: Additional file 1: Table S1. — Technology used per cancer and genomic data type. (XLSX 8 kb) [file 13040_2015_65_MOESM1_ESM.xlsx]

## Sheet: Sheet1
Supplementary Table 1. Technology used to measure data
	OV	LUAD	BRCA	GBM
EXPR	Affymetrix HT Human Genome U133	Illumina HiSeq 2000 RNA Sequencing	Agilent 244K Custom Gene Expression	Affymetrix HT Human Genome U133
MIRNA	Illumina HiSeq 2000 miRNA Sequencing	Illumina HiSeq Genome Analyzer miRNA Sequencing	Illumina HiSeq 2000 miRNA Sequencing	Agilent 8 x 15K Human miRNA-specific microarray
CNA	Affymetrix Genome-Wide Human SNP Array 6.0	Affymetrix Genome-Wide Human SNP Array 6.0	Affymetrix Genome-Wide Human SNP Array 6.0	Affymetrix Genome-Wide Human SNP Array 6.0
MUT	Illumina Genome Analyzer DNA Sequencing	Illumina Genome Analyzer DNA Sequencing	Illumina Genome Analyzer DNA Sequencing	Illumina Genome Analyzer DNA Sequencing
BRCA: Breast Cancer. LUAD: Lung Adenocarcinoma.OV: Ovary Cystadenocarcinoma. GMB: Glioblastoma Multiform. EXPR: Gene Expression. MIRNA: micro RNAs. CNA: Copy Number Alteration. MUT: Somatic Mutations.
