# Supplementary material for: Integration and comparison of different genomic data for outcome prediction in cancer
Source: BioData Min. 2015 Oct 29;8:32. doi: 10.1186/s13040-015-0065-1 (PMC4625638; doi:10.1186/s13040-015-0065-1)
Supplement: Additional file 2: Table S2. — Clinical data per cancer type. (XLSX 9 kb) [file 13040_2015_65_MOESM2_ESM.xlsx]

## Sheet: Sheet1
Supplementary Table 2. Clinical data.
		OV	LUAD	BRCA	GBM
Number of subjects (males)		443 (0)	212 (98)	160 (3)	457 (279)
Average survival months		35.12	21.03	34.96	15.92
Event rate		0.5485	0.2877	0.1562	0.787
Average age		59.61 (11.47)	65.68 (9.82)	55.64 (13.17)	57.40 (14.75)
(standard deviation)
Ethnicity	Caucasian	390	158	135	404
	Black	21	14	11	24
	Hispanic	8	4	5	11
	Asian	15	1	8	13
	Native American	2	0	0	0
	Not available	7	35	1	5
Stage	I	0	111	44	NA
	II	24	46	89	NA
	III	345	45	25	NA
	IV	70	10	2	NA
	Not available	4	0	0	NA
BRCA: Breast Cancer. LUAD: Lung Adenocarcinoma.OV: Ovary Cystadenocarcinoma. GMB: Glioblastoma Multiform.
